# Supplementary material for: Statistical methods to disentangle genetic effects influencing infertility and early fetal viability with a genome-wide application
Source: PLoS Genet. 2025 Dec 1;21(12):e1011952. doi: 10.1371/journal.pgen.1011952 (PMC12680335; doi:10.1371/journal.pgen.1011952)
Supplement: S1 Table — (XLSX) [file pgen.1011952.s001.xlsx]

## Sheet: Ark1
non-ART		Unadjusted model		Adjusted for parental complementary interaction				Adjusted for parental threshold-based interaction
		Fetal effect		Fetal effect		Parental interaction effect		Fetal effect		Parental interaction effect
	SNP	RR (95% CI)	p-value	RR (95% CI)	p-value	RR (95% CI)	p-value	RR (95% CI)	p-value	RR (95% CI)	p-value
	rs2517588	0.79 (0.73, 0.85)	9.70e-10	0.79 (0.73, 0.85)	1.17e-09	0.49 (0.26, 0.92)	2.60e-02	0.78 (0.73, 0.85)	6.25e-10	0.79 (0.58, 1.08)	1.37e-01
	rs61410672	0.87 (0.82, 0.91)	5.16e-08	0.87 (0.82, 0.91)	5.43e-08	1.05 (0.86, 1.27)	6.31e-01	0.86 (0.82, 0.91)	4.22e-08	0.94 (0.83, 1.08)	3.84e-01
	rs145646034	0.83 (0.78, 0.89)	5.14e-07	0.83 (0.78, 0.89)	4.80e-07	1.18 (0.84, 1.67)	3.39e-01	0.83 (0.78, 0.89)	4.40e-07	0.92 (0.72, 1.17)	4.98e-01
	rs113299093	0.78 (0.73, 0.84)	9.75e-13	0.79 (0.74, 0.84)	1.97e-12	0.64 (0.43, 0.96)	3.19e-02	0.78 (0.73, 0.84)	7.64e-13	0.85 (0.68, 1.05)	1.35e-01
	rs148298273	0.85 (0.79, 0.90)	6.07e-07	0.85 (0.79, 0.90)	6.87e-07	0.90 (0.64, 1.26)	5.49e-01	0.84 (0.79, 0.90)	5.29e-07	0.92 (0.74, 1.14)	4.35e-01
	rs114918746	0.75 (0.70, 0.81)	4.44e-16	0.75 (0.70, 0.81)	1.11e-15	0.47 (0.29, 0.77)	2.88e-03	0.75 (0.70, 0.80)	4.44e-16	0.86 (0.69, 1.09)	2.12e-01
	rs2905736	0.83 (0.78, 0.89)	1.19e-08	0.83 (0.78, 0.89)	1.20e-08	0.96 (0.72, 1.27)	7.76e-01	0.83 (0.78, 0.88)	5.66e-09	0.81 (0.67, 0.98)	3.14e-02
	rs114011376	0.79 (0.72, 0.86)	5.03e-08	0.79 (0.72, 0.86)	6.58e-08	0.47 (0.21, 1.04)	6.27e-02	0.79 (0.72, 0.86)	4.65e-08	0.87 (0.60, 1.25)	4.44e-01
	rs72763276	0.81 (0.74, 0.88)	3.42e-07	0.81 (0.74, 0.88)	3.91e-07	0.63 (0.33, 1.17)	1.42e-01	0.81 (0.74, 0.88)	3.92e-07	1.06 (0.78, 1.44)	7.09e-01
	rs140430724	0.81 (0.75, 0.87)	7.21e-08	0.81 (0.75, 0.87)	9.62e-08	0.62 (0.35, 1.09)	9.79e-02	0.81 (0.75, 0.87)	1.18e-07	1.19 (0.91, 1.55)	2.01e-01
	rs35374928	0.87 (0.82, 0.91)	1.52e-07	0.86 (0.82, 0.91)	1.22e-07	1.29 (1.07, 1.56)	8.08e-03	0.87 (0.82, 0.92)	2.63e-07	1.09 (0.95, 1.24)	2.20e-01
	rs4751986	0.84 (0.79, 0.90)	6.08e-07	0.84 (0.79, 0.90)	6.04e-07	1.20 (0.88, 1.63)	2.57e-01	0.84 (0.79, 0.90)	9.33e-07	1.13 (0.92, 1.39)	2.26e-01
	rs2300141	0.92 (0.89, 0.95)	1.91e-07	0.92 (0.89, 0.95)	1.82e-07	1.02 (0.95, 1.10)	5.77e-01	0.92 (0.89, 0.95)	2.53e-07	1.01 (0.95, 1.06)	8.58e-01
	rs17677378	0.90 (0.87, 0.94)	5.21e-08	0.90 (0.87, 0.94)	6.48e-08	0.98 (0.89, 1.08)	6.68e-01	0.90 (0.87, 0.94)	2.93e-08	0.95 (0.89, 1.02)	1.70e-01
	rs112874193	0.89 (0.85, 0.93)	9.28e-08	0.89 (0.85, 0.93)	1.09e-07	0.90 (0.78, 1.05)	1.77e-01	0.89 (0.85, 0.93)	8.45e-08	0.99 (0.90, 1.09)	8.14e-01
ART		Unadjusted model		Adjusted for parental complementary interaction				Adjusted for parental threshold-based interaction
		Fetal effect		Fetal effect		Parental interaction effect		Fetal effect		Parental interaction effect
	SNP	RR (95% CI)	p-value	RR (95% CI)	p-value	RR (95% CI)	p-value	RR (95% CI)	p-value	RR (95% CI)	p-value
	rs2517588	1.45 (0.87, 2.39)	1.61e-01	1.45 (0.87, 2.42)	1.57e-01	2.53 (0.33, 19.37)	3.72e-01	1.47 (0.88, 2.47)	1.45e-01	2.54 (0.56, 11.47)	2.24e-01
	rs61410672	0.77 (0.56, 1.05)	9.36e-02	0.77 (0.57, 1.05)	1.02e-01	0.00 (0.00, Inf)	9.99e-01	0.75 (0.55, 1.03)	7.23e-02	0.43 (0.13, 1.40)	1.62e-01
	rs145646034	0.69 (0.45, 1.06)	9.18e-02	0.70 (0.46, 1.06)	9.25e-02	0.00 (0.00, Inf)	1.00e+00	0.71 (0.47, 1.09)	1.18e-01	0.53 (0.07, 4.01)	5.42e-01
	rs113299093	0.53 (0.36, 0.78)	1.09e-03	0.53 (0.36, 0.78)	1.24e-03	0.93 (0.13, 6.91)	9.46e-01	0.51 (0.35, 0.76)	9.27e-04	2.18 (0.80, 5.89)	1.26e-01
	rs148298273	0.75 (0.51, 1.09)	1.24e-01	0.76 (0.52, 1.09)	1.38e-01	0.00 (0.00, Inf)	1.00e+00	0.74 (0.51, 1.08)	1.17e-01	0.96 (0.29, 3.22)	9.49e-01
	rs114918746	0.56 (0.37, 0.84)	4.82e-03	0.57 (0.38, 0.85)	5.81e-03	0.00 (0.00, Inf)	1.00e+00	0.56 (0.37, 0.84)	5.23e-03	1.50 (0.51, 4.41)	4.59e-01
	rs2905736	1.22 (0.85, 1.75)	2.89e-01	1.21 (0.85, 1.74)	2.91e-01	0.59 (0.08, 4.31)	6.01e-01	1.24 (0.86, 1.79)	2.45e-01	1.26 (0.43, 3.66)	6.76e-01
	rs114011376	0.72 (0.43, 1.19)	1.93e-01	0.70 (0.41, 1.18)	1.77e-01	6.34 (1.43, 28.11)	1.51e-02	0.71 (0.42, 1.18)	1.84e-01	2.80 (0.61, 12.79)	1.83e-01
	rs72763276	1.31 (0.78, 2.19)	3.09e-01	1.31 (0.78, 2.18)	3.07e-01	0.00 (0.00, Inf)	1.00e+00	1.30 (0.78, 2.17)	3.15e-01	0.00 (0.00, Inf)	9.99e-01
	rs140430724	1.30 (0.78, 2.20)	3.11e-01	1.31 (0.78, 2.18)	3.05e-01	0.00 (0.00, Inf)	1.00e+00	1.31 (0.78, 2.18)	3.05e-01	0.00 (0.00, Inf)	9.99e-01
	rs35374928	1.21 (0.87, 1.66)	2.57e-01	1.20 (0.87, 1.66)	2.58e-01	1.20 (0.37, 3.91)	7.57e-01	1.24 (0.89, 1.71)	2.00e-01	1.24 (0.51, 3.02)	6.34e-01
	rs4751986	1.16 (0.79, 1.70)	4.53e-01	1.16 (0.78, 1.71)	4.59e-01	2.11 (0.50, 8.93)	3.13e-01	1.14 (0.78, 1.69)	4.97e-01	1.34 (0.39, 4.54)	6.42e-01
	rs2300141	0.98 (0.80, 1.18)	8.09e-01	0.99 (0.82, 1.19)	8.83e-01	0.68 (0.39, 1.17)	1.61e-01	0.97 (0.80, 1.18)	7.68e-01	1.15 (0.79, 1.68)	4.59e-01
	rs17677378	1.03 (0.83, 1.28)	7.69e-01	1.03 (0.83, 1.28)	7.66e-01	0.79 (0.42, 1.48)	4.56e-01	1.03 (0.83, 1.29)	7.59e-01	1.10 (0.70, 1.74)	6.76e-01
	rs112874193	1.02 (0.79, 1.32)	8.78e-01	1.02 (0.79, 1.32)	8.64e-01	0.69 (0.25, 1.91)	4.78e-01	1.00 (0.78, 1.30)	9.83e-01	0.67 (0.32, 1.38)	2.73e-01
