# Supplementary material for: Statistical methods to disentangle genetic effects influencing infertility and early fetal viability with a genome-wide application
Source: PLoS Genet. 2025 Dec 1;21(12):e1011952. doi: 10.1371/journal.pgen.1011952 (PMC12680335; doi:10.1371/journal.pgen.1011952)
Supplement: S2 Table — (XLSX) [file pgen.1011952.s002.xlsx]

## Sheet: Ark1
Parental interaction parameterization	SNP1	Gene	Nearest gene(s)	Nearest gene distance (BP)	CHR	Minor allele	MAF	RR (95% CI)	p-value
Complementary	rs62642467	CD1B			1	a	0.020	2.13 (1.66, 2.73)	2.59e-09
Complementary	rs116520334	RCSD1			1	g	0.017	2.29 (1.74, 3.02)	4.14e-09
Complementary	rs139590726		NYAP2	293944	2	t	0.014	2.64 (1.91, 3.66)	4.34e-09
Complementary	rs1727505	ACYP2			2	g	0.074	1.32 (1.20, 1.45)	9.03e-09
Complementary	rs78032430		ATP5LP5	39948	3	t	0.054	1.42 (1.26, 1.61)	1.41e-08
Complementary	rs150512727		GPR79	1822	3	c	0.012	2.82 (1.95, 4.09)	3.48e-08
Complementary	rs7678185	UGDH-AS1, SMIM14			4	t	0.031	1.70 (1.41, 2.05)	2.05e-08
Complementary	rs78663760	AADAT			4	a	0.087	1.28 (1.18, 1.40)	6.02e-09
Complementary	rs114684150		FBN2	28735	5	a	0.017	2.32 (1.74, 3.09)	9.06e-09
Complementary	rs116934795	FBN2			5	c	0.016	2.28 (1.70, 3.06)	4.81e-08
Complementary	rs148641529	DCTN4			5	c	0.013	2.66 (1.89, 3.75)	2.02e-08
Complementary	rs4288154		RNU6-164P	49405	5	g	0.184	0.85 (0.81, 0.90)	1.88e-08
Complementary	rs145852023	NT5DC1, COL10A1			6	a	0.014	2.53 (1.82, 3.51)	3.25e-08
Complementary	rs191703427		NPTX2	4583	7	t	0.014	2.59 (1.89, 3.54)	2.54e-09
Complementary	rs76679886		NPTX2	50500	7	g	0.024	1.96 (1.58, 2.44)	1.69e-09
Complementary	rs117833648		CDCA2	123133	8	t	0.017	2.28 (1.72, 3.01)	7.40e-09
Complementary	8:80717562_A_G		RNU7-85P	5132	8	g	0.015	2.45 (1.78, 3.36)	2.92e-08
Complementary	rs7930670		RPL7AP56	423879	11	c	0.033	1.64 (1.37, 1.95)	4.05e-08
Complementary	rs111304824	SLC22A10			11	a	0.021	2.09 (1.64, 2.66)	2.65e-09
Complementary	rs76791571	CLDN10			13	c	0.011	2.89 (1.98, 4.20)	3.11e-08
Complementary	rs78928785	NALCN-AS1			13	c	0.012	2.88 (2.00, 4.14)	1.14e-08
Complementary	rs181983748	NALCN-AS1			13	a	0.012	2.96 (2.06, 4.26)	4.69e-09
Complementary	rs7326683	FAM155A			13	t	0.011	2.94 (2.01, 4.31)	2.97e-08
Complementary	rs35974259		SPACA7	13113	13	a	0.028	1.77 (1.44, 2.17)	3.67e-08
Complementary	rs150441042	RFX7			15	t	0.013	2.73 (1.92, 3.88)	2.38e-08
Complementary	rs79206029	RFX7			15	g	0.014	2.57 (1.87, 3.54)	7.75e-09
Complementary	rs181577199	SLC14A2			18	a	0.013	2.64 (1.88, 3.70)	1.70e-08
Complementary	rs17058943		ZNF516	239444	18	c	0.023	2.05 (1.64, 2.56)	3.05e-10
Complementary	rs148725193		ZNF507	718	19	g	0.016	2.37 (1.75, 3.19)	1.68e-08
Complementary	rs9981700		EIF4A1P1	24718	21	a	0.033	1.65 (1.39, 1.97)	2.42e-08
Complementary	rs143040273	OSBP2			22	t	0.013	2.66 (1.88, 3.76)	3.37e-08
Threshold-based	rs56370400		RN7SL392P	27469	1	t	0.017	1.84 (1.49, 2.27)	1.35e-08
Threshold-based	rs147264963	COL24A1			1	t	0.013	2.17 (1.69, 2.78)	1.11e-09
Threshold-based	rs360673	SYCP1			1	c	0.011	2.38 (1.80, 3.16)	1.32e-09
Threshold-based	rs146880849	TSPAN2			1	t	0.011	2.23 (1.68, 2.96)	2.61e-08
Threshold-based	rs149576687	SLC35F3			1	c	0.015	1.99 (1.58, 2.51)	4.38e-09
Threshold-based	rs186829527	CEP170			1	g	0.019	1.75 (1.44, 2.12)	2.02e-08
Threshold-based	rs115184667	PRKCE			2	a	0.021	1.68 (1.40, 2.02)	2.15e-08
Threshold-based	rs541493785	FBXL7			5	a	0.011	2.26 (1.70, 3.01)	2.35e-08
Threshold-based	rs17732915	SLIT3			5	t	0.325	1.12 (1.07, 1.16)	1.52e-08
Threshold-based	rs553952912		TBC1D7	6999	6	t	0.012	2.28 (1.74, 2.99)	2.54e-09
Threshold-based	rs1144700	ATXN1			6	t	0.181	0.87 (0.83, 0.91)	1.46e-09
Threshold-based	rs1466458	DACT2			6	c	0.110	0.84 (0.80, 0.89)	1.38e-08
Threshold-based	rs75108832	DGKB			7	g	0.026	1.58 (1.36, 1.85)	4.01e-09
Threshold-based	rs116993938	PCDH15			10	a	0.012	2.19 (1.66, 2.88)	2.51e-08
Threshold-based	rs80269983		SRGN	21588	10	t	0.043	1.36 (1.23, 1.52)	8.96e-09
Threshold-based	rs145210579		RNU6-1012P	294443	12	t	0.012	2.23 (1.71, 2.91)	4.30e-09
Threshold-based	rs118024285		KRT8P2	67251	14	t	0.011	2.23 (1.68, 2.95)	2.28e-08
Threshold-based	rs79739902	TMEM229B			14	t	0.020	1.70 (1.41, 2.06)	3.88e-08
Threshold-based	rs117422640	ZCCHC14			16	a	0.014	2.00 (1.57, 2.56)	3.51e-08
Threshold-based	rs79581655		ZCCHC14	35643	16	a	0.011	2.57 (1.94, 3.41)	5.25e-11
Threshold-based	rs78287000		JPH3	7869	16	a	0.011	2.43 (1.85, 3.18)	1.27e-10
Threshold-based	rs58856351		JPH3	5494	16	c	0.012	2.32 (1.79, 3.01)	1.65e-10
Threshold-based	rs4843645	JPH3			16	g	0.015	1.96 (1.55, 2.46)	1.03e-08
Threshold-based	rs733717	JPH3			16	t	0.015	1.93 (1.52, 2.44)	4.33e-08
Threshold-based	rs56180215	CACNA1A			19	c	0.016	1.83 (1.47, 2.28)	4.68e-08
1Only one SNP from each pair in strong linkage disequilibrium (r2 > 0.95) is presented in this table.
