# Supplementary material for: Statistical methods to disentangle genetic effects influencing infertility and early fetal viability with a genome-wide application
Source: PLoS Genet. 2025 Dec 1;21(12):e1011952. doi: 10.1371/journal.pgen.1011952 (PMC12680335; doi:10.1371/journal.pgen.1011952)
Supplement: S3 Table — (XLSX) [file pgen.1011952.s003.xlsx]

## Sheet: Ark1
							Complementary		Threshold-based
SNP1	Gene	Nearest gene(s)	Nearest gene distance (BP)	CHR	Minor allele	MAF	RR (95% CI)	p-value	RR (95% CI)	p-value
rs6692105		TMEM56-RWDD3, RWDD3	261754	1	g	0.244	1.93 (1.53, 2.43)	2.15e-08	1.59 (1.21, 2.08)	8.17e-04
rs182745560		TMEM247	15642	2	c	0.013	20.20 (7.05, 57.84)	2.15e-08	9.93 (3.30, 29.91)	4.51e-05
rs186839578		VRK2	520109	2	a	0.015	18.54 (7.06, 48.68)	3.06e-09	9.22 (3.57, 23.76)	4.31e-06
rs191136487		VRK2	260247	2	a	0.022	10.27 (4.53, 23.28)	2.39e-08	7.33 (3.46, 15.54)	2.08e-07
rs114356803	DPP10			2	t	0.018	20.41 (8.57, 48.62)	9.68e-12	8.23 (3.34, 20.27)	4.49e-06
rs148258729		FABP5P10	94688	2	c	0.013	19.95 (6.97, 57.10)	2.40e-08	11.62 (3.84, 35.17)	1.43e-05
rs77922770	LINC00971			3	a	0.100	2.86 (1.97, 4.15)	3.07e-08	1.88 (1.29, 2.74)	1.07e-03
rs77548349		MAD2L1	182036	4	c	0.036	6.68 (3.43, 13.00)	2.34e-08	2.58 (1.32, 5.02)	5.34e-03
rs72750872		GHR	191960	5	a	0.018	10.88 (3.97, 29.81)	3.48e-06	12.39 (5.06, 30.35)	3.65e-08
rs75738365		CLVS2	25452	6	a	0.020	11.54 (4.82, 27.62)	3.97e-08	8.33 (3.57, 19.48)	9.74e-07
rs138421280		CLVS2	35234	6	a	0.017	21.11 (8.88, 50.18)	5.04e-12	13.23 (5.43, 32.26)	1.35e-08
rs852528	ACTB			7	a	0.014	26.65 (10.47, 67.87)	5.84e-12	14.95 (5.76, 38.75)	2.65e-08
rs852503		ACTB	4493	7	g	0.015	20.92 (8.38, 52.19)	7.11e-11	11.50 (4.56, 29.01)	2.28e-07
rs852462	RNF216			7	t	0.016	16.69 (6.39, 43.59)	9.07e-09	17.50 (7.13, 42.94)	4.08e-10
rs852449	RNF216			7	a	0.014	21.87 (8.22, 58.18)	6.44e-10	17.81 (6.71, 47.25)	7.21e-09
rs852521	RNF216			7	g	0.015	20.13 (7.62, 53.18)	1.41e-09	15.64 (5.98, 40.88)	2.03e-08
rs852405	RNF216, RNF216IT1			7	c	0.015	18.60 (7.08, 48.85)	2.96e-09	14.74 (5.68, 38.25)	3.20e-08
rs4720643	RNF216			7	t	0.014	21.87 (8.22, 58.18)	6.45e-10	18.13 (6.83, 48.13)	5.93e-09
rs13230681		RNF216	16384	7	t	0.013	18.91 (6.65, 53.72)	3.45e-08	16.35 (5.92, 45.16)	7.01e-08
rs117415686	SAMD8			10	t	0.019	13.05 (5.39, 31.55)	1.20e-08	9.03 (3.84, 21.23)	4.51e-07
rs138391052	KLHL1			13	a	0.017	15.21 (5.87, 39.44)	2.13e-08	6.36 (2.39, 16.92)	2.13e-04
rs145543398		RNU6-54P	119489	13	g	0.027	8.48 (3.94, 18.26)	4.57e-08	6.36 (3.09, 13.09)	5.26e-07
rs77523696		KRT18P3	24399	20	t	0.010	26.64 (8.21, 86.45)	4.63e-08	11.25 (3.35, 37.75)	8.98e-05
1Only one SNP from each pair in strong linkage disequilibrium (r2 > 0.95) is presented in this table.
